# Supplementary material for: Carbohydrate-active enzymes from pigmented Bacilli: a genomic approach to assess carbohydrate utilization and degradation
Source: BMC Microbiol. 2011 Sep 5;11:198. doi: 10.1186/1471-2180-11-198 (PMC3178493; doi:10.1186/1471-2180-11-198)
Supplement: Additional file 1 — Functional CAZY annotation for strain B. firmus GB1; excel file; lists all CAZymes found in the genome of B. firmus GB1. [file 1471-2180-11-198-S1.XLS]

## Sheet: Foglio1
Functional CAZy annotation
GLYCOSIDASES (GH)
ORF-id	GH	Description	Note
gb1_42050	1	Fragment C-Term of Candidate 6-P-b-glucosidase
gb1_42060	1	Fragment N-Term of Candidate 6-P-b-glucosidase
gb1_29420	1	Fragment N-Term of Candidate 6-P-b-glucosidase
gb1_01640	2	Fragment N-Term of Candidate b-galactosidase
gb1_39860	3	Candidate b-glucosidase
gb1_68320	3	Fragment C-Term of Candidate b-N-acetylhexosaminidase
gb1_68330	3	Fragment N-Term of Candidate b-N-acetylhexosaminidase
gb1_69350	3	Fragment C-Term of Candidate b-N-acetylhexosaminidase
gb1_69360	3	Fragment N-Term of Candidate b-N-acetylhexosaminidase
gb1_73650	4	Candidate 6-P-a-glucosidase
gb1_20910	4	Fragment C-Term of Candidate 6-P-b-glucosidase
gb1_20920	4	Fragment N-Term of Candidate 6-P-b-glucosidase
gb1_11390	13	Candidate secreted a-amylase ;	membrane anchor
gb1_39810	13	Candidate oligo-a-1,6-glucosidase;	missing Met
gb1_62030	13	Candidate pullulanase
gb1_68960	13	Candidate a-glucosidase
gb1_11310	13	Fragment N-Term of Candidate maltogenic a-amylase
gb1_11320	13	Fragment N-ter/C-Term of Candidate maltogenic a-amylase
gb1_11330	13	Fragment C-ter of Candidate maltogenic a-amylase
gb1_13780	13	Fragment C-ter of Candidate oligo-a-1,6-glucosidase
gb1_13790	13	Fragment N-ter of Candidate oligo-a-1,6-glucosidase
gb1_13800	13	Fragment C-ter of Candidate a,a-trehalose-6-phosphate hydrolase
gb1_13810	13	Fragment N-ter of Candidate a,a-trehalose-6-phosphate hydrolase
gb1_63250	13	Candidate a-1,4-glucan branching enzyme;
gb1_68910	13	Fragment N-Term of Related to sucrose phosphorylase
gb1_68920	13	Fragment C-Term of Related to sucrose phosphorylase
gb1_69220	13	Candidate pullulanase
gb1_69230	13	Candidate pullulanase;	secreted
gb1_69230	13	a-amylase;	secreted
gb1_73210	13	Fragment N-Term of Candidate a-glucosidase
gb1_73220	13	Fragment C-Term of Candidate a-glucosidase
gb1_68880	16	Fragment N-Term of Candidate endo-b-1,3-glucanase
gb1_68890	16	Fragment C-Term of Candidate endo-b-1,3-glucanase
gb1_46570	18	Distantly related to chitinases ;	Could act perhaps on human N-glycans; membrane anchor at N-Term
gb1_24120	18	Fragment N-Term/C-Term of Candidate peptidoglycan hydrolase
gb1_24130	18	Fragment N-Term ofCandidate peptidoglycan hydrolase
gb1_45430	18	Candidate N-acetylglucosaminidase;
gb1_06520	23	Distantly related to lytic murein transglycosylases
gb1_12290	23	Fragment N-term;Candidate peptidoglycan soluble lytic transglycosylase	missing Met
gb1_22500	23	Distantly related to lytic murein transglycosylases
gb1_23420	23	Distantly related to lytic murein transglycosylases
gb1_11400	31	Candidate a-glucosidase
gb1_04500	31	Fragment N-term of Candidate a-glucosidase
gb1_04510	31	Fragment C-term of Candidate a-glucosidase
gb1_11410	31	Candidate a-glucosidase
gb1_42340	32	Fragment C-term of Candidate 1-exo-inulinase
gb1_42350	32	Fragment N-term of Candidate 1-exo-inulinase
gb1_01670	36	Fragment C-Term of Candidate a-galactosidase
gb1_01680	36	Fragment N-Term/C-Term of Candidate a-galactosidase
gb1_01690	36	Fragment N-Term of Candidate a-galactosidase
gb1_41280	43	Candidate b-xylosidase
gb1_32400	51	Fragment N-term of Candidate a-L-arabinofuranosidase
gb1_32410	51	Fragment N-term/C-ter of Candidate a-L-arabinofuranosidase
gb1_32420	51	Fragment C-term of Candidate a-L-arabinofuranosidase
gb1_04480	66	Fragment N-Term of Candidate dexB dextranase 1
gb1_04490	66	Fragment C-Term of Candidate dexB dextranase 1
gb1_67970	73	Candidate b-glycosidase;	missing Met
gb1_39840	94	Candidate b-glycan phosphorylase	With FullCG
POLYSACCHARIDE LYASES (PL)
ORF-id	PL	Description	Note
gb1_76500	9	fragment C-ter of Related to Polysaccharide lyases
gb1_76490	9	fragment N-ter of Related to Polysaccharide lyases
CARBOHYDRATE ESTERASES (CE)
ORF-id	CE	Description	Note
gb1_68720	1	Related to feruloyl esterase
gb1_68720	1	Related to feruloyl esterase
gb1_68720	1	Related to feruloyl esterase
gb1_68720	1	Related to feruloyl esterase
gb1_74800	1	Candidate Poly(3-hydroxybutyrate) depolymerase;	secreted
gb1_07440	4	Related to peptidoglycan N-acetylglucosamine deacetylase
gb1_46210	4	Related to peptidoglycan N-acetylglucosamine deacetylase
gb1_68860	4	Related to N-acetylglucosamine deacetylase
gb1_18820	4	Related to peptidoglycan N-acetylglucosamine deacetylases;	secreted
gb1_34880	4	Candidate peptidoglycan N-acetylglucosamine deacetylase;	membrane anchor N-term. If real start was at residue 12, then it would have a signal peptide"
gb1_38420	4	Candidate peptidoglycan N-acetylglucosamine deacetylase
gb1_69470	7	Candidate carbohydrate esterase	missing Met
gb1_66340	9	Candidate N-acetylglucosamine-6-phosphate deacetylase
gb1_52980	14	fragment N-ter of Candidate carbohydrate esterase
gb1_52990	14	fragment C-ter of Candidate carbohydrate esterase
gb1_72900	14	Candidate carbohydrate esterase
CARBOHYDRATE BINDING MODULE (CBM)
ORF-id	CBM	Description	Note
gb1_11330	34	peptidoglycan binding protein
gb1_69230	41
gb1_69230	41
gb1_69230	41
gb1_69231	48	carbohydrate binding protein	secreted
gb1_63250	48	peptidoglycan binding protein
gb1_62030	48	peptidoglycan binding protein
gb1_24110	50	Candidate peptidoglycan binding protein
gb1_24110	50	Candidate peptidoglycan binding protein
gb1_30180	50	Candidate peptidoglycan binding protein
gb1_30180	50	Candidate peptidoglycan binding protein
gb1_44900	50	Candidate peptidoglycan binding protein
gb1_49030	50	Candidate peptidoglycan binding protein	real start at Met-10
gb1_49030	50	Candidate peptidoglycan binding protein
gb1_49030	50	Candidate peptidoglycan binding protein
gb1_58660	50	Candidate peptidoglycan binding protein	missing Met
gb1_68670	50	Candidate peptidoglycan binding protein	missing Met; with C-terminal pfam06725 domain; secreted
gb1_69280	50	Candidate peptidoglycan binding protein;	secreted
gb1_71200	50	Candidate peptidoglycan binding protein;	secreted
gb1_71200	50	Candidate peptidoglycan binding protein;	secreted
gb1_13710	50	Candidate peptidoglycan binding protein	with C-terminal pfam07486 domain; secreted
gb1_15030	50	Candidate peptidoglycan binding protein;
gb1_45430	50	peptidoglycan binding protein
gb1_45430	50	peptidoglycan binding protein
GLYCOSYL TRANSFERASES (GT)
ORF-id	GT	Description	Note
gb1_05970	1	Candidate b-glycosyltransferase
gb1_22990	1	Candidate b-glycosyltransferase
gb1_47810	2	Candidate b-glycosyltransferase
gb1_03590	2	Candidate b-glucosyltransferase
gb1_07710	2	Candidate polymer-forming b-glycosyltransferase;	membrane anchor
gb1_25530	2	candidate b-glucosyltransferase
gb1_43250	2	Candidate b-glycosyltransferase
gb1_47570	2	Candidate b-glycosyltransferase
gb1_47640	2	Candidate b-glycosyltransferase
gb1_47650	2	Candidate b-glycosyltransferase
gb1_47670	2	Candidate b-glycosyltransferase
gb1_54960	2	Candidate b-glycosyltransferase;	membrane anchor at C-Term
gb1_68870	2	Candidate b-glycosyltransferase;	membrane anchor at N-Term and C-Term
gb1_73460	2	Candidate b-glycosyltransferase
gb1_21770	4	Candidate a-glycosyltransferase	missing Met
gb1_27950	4	Candidate a-glycosyltransferase
gb1_46310	4	Candidate a-glycosyltransferase
gb1_47590	4	Candidate a-glycosyltransferase
gb1_52970	4	Candidate UDP-GlcNAc: L-malate a-N-acetylglucosaminyltransferase
gb1_67570	4	Candidate a-glycosyltransferase
gb1_19810	4	Candidate a-glycosyltransferase
gb1_34910	4	Fragment N-Term/C-Term of Candidate a-glycosyltransferase
gb1_34920	4	Fragment N-Term of Candidate a-glycosyltransferase
gb1_47800	4	Candidate a-glycosyltransferase
gb1_67540 (fragment)	4	Candidate a-glycosyltransferase
gb1_67550 (fragment)	4	Candidate a-glycosyltransferase
gb1_69810	4	Candidate a-glycosyltransferase
gb1_63210	5	Candidate glycogen synthase
gb1_63220	5	Candidate glycogen synthase
gb1_47520 (fragment)	27	Related to polypeptide N-acetylgalactosaminyltransferase
gb1_16640	28	Fragment C-Term; Distantly related to Monogalactosyldiacylglycerol synthase
gb1_16650	28	Fragment N-Term/C-Term Distantly related to) Monogalactosyldiacylglycerol synthase
gb1_45620	28	Candidate b-glycosyltransferase Fragment C-Term;	(generic activity of GT28 family)
gb1_45630	28	Candidate b-glycosyltransferase Fragment N-Term;	(generic activity of GT28 family)
gb1_63170	35	Candidate a-1,4-glycogen phosphorylase Fragment N-Term
gb1_63180	35	Candidate a-1,4-glycogen phosphorylase Fragment N-Term/C-ter
gb1_63200	35	Candidate a-1,4-glycogen phosphorylase Fragment C-Term
gb1_08950	51	Candidate peptidoglycan glycosyltransferase;	If real start was at residue 20, then it would have a signal peptide
gb1_45510	51	Candidate peptidoglycan glycosyltransferase;	If real start was at residue 21, then it would have a signal peptide
gb1_52750	51	Candidate peptidoglycan glycosyltransferase
gb1_61560	51	Candidate peptidoglycan glycosyltransferase;	If real start was at residue 43, then it would have a signal peptide
gb1_72490	51	Candidate peptidoglycan glycosyltransferase
