# Supplementary material for: Carbohydrate-active enzymes from pigmented Bacilli: a genomic approach to assess carbohydrate utilization and degradation
Source: BMC Microbiol. 2011 Sep 5;11:198. doi: 10.1186/1471-2180-11-198 (PMC3178493; doi:10.1186/1471-2180-11-198)
Supplement: Additional file 2 — Functional CAZY annotation for strain B. indicus HU36; excel file; lists all CAZymes found in the genome of B. indicus HU36. [file 1471-2180-11-198-S2.XLS]

## Sheet: Foglio1
Functional CAZy annotation
GLYCOSIDASES (GH)
ORF-id	GH	Description	Note
ho_13880	1	Candidate 6-P-b-glucosidase
ho_17950	2	Candidate b-galactosidase
ho_21350	3	Candidate B-N-acetylglucosaminidase;	secreted
ho_07140	13	Candidate pullulanase;
ho_11240	13	Candidate trehalose-6-phosphate hydrolase
ho_15870	13	Candidate maltogenic a-amylase;
ho_15910	13	Candidate a-amylase	secreted; cell-bound via sortase signal
ho_19410	13	Releted to a-amylase;	secreted
ho_19950	13	Candidate pullulanase	assemble with neighbouring CBM41-CBM48 model; missing Met
ho_40800	13	Candidate cyclomaltodextrin glucanotransferase	with C-terminal cd02849 domain; Secreted
ho_42430	13	Candidate a-amylase
ho_08410	13	Candidate a-1,4-glucan branching enzyme;
ho_20800	13	Candidate maltogenic a-amylase;
ho_35520	13	Candidate amylase-pullulanase;	membrane anchor
ho_45110 (fragment)	13	Fragment N-term of Candidate a-glucosidase
ho_45120 (fragment)	13	Fragment C-term of Candidate a-glucosidase
ho_12600	16	Candidate endo-b-1,3(4)-glucanase;	secreted
ho_47490	16	Candidate endo-b-1,3-glucanase	secreted
ho_02800	18	Candidate N-acetylglucosaminidase
ho_16750	23	Candidate bifunctional muramidase soluble-lytic transglycosylase
ho_48230 (fragment)	23	Related to bifunctional N-acetylmuramidase
ho_02480	31	Candidate a-glucosidase;	secreted
ho_13800	32	Candidate endo-levanase	with C-terminal pfam08244 domain ; membrane anchor at N-term
ho_44480	32	Candidate endo-levanase;	secreted
ho_44510 (probable fragment)	32	Candidate fructan exo-inulinase	fragment; Fragment C-term; missing Met
ho_41790	32	Candidate invertase
ho_13250	35	Candidate b-galactosidase
ho_13240	36	Candidate a-galactosidase
ho_13230	42	Related to b-galactosidase
ho_02490	66	Candidate dextranase;	secreted
ho_13790 (fragment)	68	Candidate levansucrase;	secreted
ho_39680	84	Related to N-acetyl b-glucosaminidase
CARBOHYDRATE ESTERASES (CE)
ORF-id	CE	Description	Note
ho_31190	1	Related to Carboxylesterase
ho_10890 (fragment)	4	Fragment N-Term of Candidate peptidoglycan N-acetylglucamine deacetylase
ho_10900 (fragment)	4	Fragment C-Term of Candidate peptidoglycan N-acetylglucosamine deacetylase; T	Too short at C-term;
ho_27600 (fragment)	4	Fragment C-Term of Related to peptidoglycan N-acetylglucosamine deacetylase
ho_27610 (fragment)	4	Fragment N-Term of Related to peptidoglycan N-acetylglucosamine deacetylase
ho_00030	4	Related to peptidoglycan N-acetylglucosamine deacetylase;	membrane anchor at N-term; If real start was at residue 12, then it would have a signal peptide"
ho_24690	4	Related to acetylxylan esterase
ho_21030	9	Candidate N-acetylglucosamine-6-phosphate deacetylase
ho_39690	9	Fragment N-term of Related to N-acetylglucosamine 6-phosphate deacetylase	missing Met
ho_35390	14	Candidate carbohydrate esterase
ho_31860	14	Candidate carbohydrate esterase
CARBOHYDRATE BINDING MODULE (CBM)
ORF-id	CBM	Description	Note
ho_12600	4		secreted
ho_12600	4		secreted
ho_12600	4		secreted
ho_47490	4		secreted
ho_47490	4		secreted
ho_44470 (fragment)	13	Peptidoglycan binding protein
ho_40800	20	peptidoglycan binding protein;	Secreted
ho_20800 (possible fragment)	34	peptidoglycan binding protein;
ho_15870	34	peptidoglycan binding protein at N-Term
ho_19410	41	peptidoglycan binding protein;	secreted
ho_19940	41	Candidate peptidoglycan binding protein	assemble with neighbouring GH13 model
ho_35520	41	N-terminal a-glucan binding module;	membrane anchor
ho_07140	48	peptidoglycan binding protein
ho_19940	48	Candidate peptidoglycan binding protein	assemble with neighbouring GH13 model
ho_08410	48	Peptidoglycan binding protein
ho_02800	50	peptidoglycan binding protein N-term
ho_02800	50	peptidoglycan binding protein N-term
ho_04460	50	peptidoglycan binding protein
ho_09230 (fragment)	50	Candidate peptidoglycan binding protein	fragment; Fragment N-term;
ho_31780	50	Candidate peptidoglycan binding protein;	secreted
ho_31780	50	Candidate peptidoglycan binding protein;	secreted
ho_31780	50	Candidate peptidoglycan binding protein;	secreted
ho_36230	50	Candidate peptidoglycan binding protein	with a N-Term peptidaseM23 domain (pfam01551); secreted
ho_36230	50	Candidate peptidoglycan binding protein	with a N-Term peptidaseM23 domain (pfam01551); secreted
ho_44680	50	Candidate peptidoglycan binding protein;	secreted
ho_44680	50	Candidate peptidoglycan binding protein;	secreted
ho_47490	56	b-1,3-glucan binding;
GLYCOSYL TRANSFERASES (GT)
ORF-id	GT	Description	Note
ho_17460	1	Related to UDP-Glc: sterol b-1,3-glucosyltransferase
ho_30510	2	Candidate b-glycosyltransferase
ho_30610	2	Candidate b-glycosyltransferase
ho_30680	2	Candidate b-glycosyltransferase
ho_45150	2	Related to poly-b-1,6-N-acetylglucosamine synthase,	membrane anchor at N-Term and C-Term
ho_48640	2	Candidate b-glycosyltransferase
ho_22900 (fragment)	2	Candidate b-glycosyltransferase	fragment; Fragment N-Term;
ho_22910 (fragment)	2	Candidate b-glycosyltransferase	fragment; Fragment C-Term;
ho_22940	2	Candidate b-glycosyltransferase;	membrane anchor at C-Term
ho_29680	2	Candidate b-glycosyltransferase
ho_30700	2	Candidate b-glycosyltransferase
ho_39970 (short fragment)	2	Candidate b-glycosyltransferase
ho_41730 (fragment)	2	Candidate b-glycosyltransferase	fragment; Fragment N-Term;
ho_41740 (fragment)	2	Candidate b-glycosyltransferase	fragment; Fragment C-Term;
ho_50200	2	Candidate b-glycosyltransferase
ho_16990	4	Candidate a-glycosyltransferase
ho_30690	4	Candidate a-glycosyltransferase
ho_50110	4	Candidate a-glycosyltransferase
ho_50140	4	Candidate a-glycosyltransferase
ho_50190	4	Related to glycogen synthase
ho_07620 (fragment)	4	Fragment C-Term of Candidate a-glycosyltransferase;
ho_07630 (fragment)	4	Fragment N-Term/C-Term of Candidate a-glycosyltransferase;
ho_17020 (fragment)	4	Fragment N-Term of Candidate a-glycosyltransferase
ho_17030 (fragment)	4	Fragment C-Term of Candidate a-glycosyltransferase
ho_17070	4	Candidate a-glycosyltransferase
ho_29780	4	Candidate a-glycosyltransferase
ho_29850	4	Candidate a-glycosyltransferase
ho_30550 (fragment)	4	Candidate a-glycosyltransferase	Missing Met
ho_30570 (fragment)	4	Fragment C-Term; Candidate a-glycosyltransferase
ho_30620 (fragment)	4	Fragment N-Term; Candidate a-glycosyltransferase
ho_30630 (fragment)	4	Fragment C-Term; Candidate a-glycosyltransferase
ho_30720	4	Candidate a-glycosyltransferase
ho_35370 (fragment)	4	Candidate UDP-GlcNAc: L-malate a-N-acetylglucosaminyltransferase	fragment; Fragment N-term; missing Met
ho_35380 (fragment)	4	Candidate UDP-GlcNAc: L-malate a-N-acetylglucosaminyltransferase	fragment; Fragment C-Term;
ho_39320 (fragment)	4	Candidate a-glycosyltransferase	missing Met
ho_50100 (fragment)	4	Candidate a-glycosyltransferase	Fragment N-term; missing Met
ho_08370 (fragment)	5	Fragment N-Term; Candidate glycogen synthase
ho_08380 (fragment)	5	Fragment C-Term; Candidate glycogen synthase	missing Met
ho_33020	28	Candidate NDP-sugar b-glycosyltransferase (generic function)
ho_34550	28	Candidate 1,2-diacylglycerol 3-glucosyltransferase	Missing Met
ho_30660	32	Candidate a-glycosyltransferase
ho_08360	35	Candidate glycogen phosphorylase
ho_14890	51	Candidate bifunctional family GT51 b-glycosyltransferase/PBP transpeptidase (candidate murein polymerase)
ho_45420	51	candidate bifunctional family GT51 b-glycosyltransferase/PBP transpeptidase (candidate murein polymerase)
ho_01070	51	candidate bifunctional family GT51 b-glycosyltransferase/PBP transpeptidase (candidate murein polymerase)
ho_06770 (fragment)	51	Candidate peptidoglycan glycosyltransferase;
ho_35190	51	candidate bifunctional family GT51 b-glycosyltransferase/PBP transpeptidase (candidate murein polymerase)	If real start was at residue 41, then it would have a signal peptide;
ho_41480	51	candidate bifunctional family GT51 b-glycosyltransferase/PBP transpeptidase (candidate murein polymerase)
