# Supplementary material for: Carbohydrate-active enzymes from pigmented Bacilli: a genomic approach to assess carbohydrate utilization and degradation
Source: BMC Microbiol. 2011 Sep 5;11:198. doi: 10.1186/1471-2180-11-198 (PMC3178493; doi:10.1186/1471-2180-11-198)
Supplement: Additional file 3 — Analysis to the various families that constitute each of the five CAZyme classes; excel file; lists all families of each class of CAZymes found in B. firmus GB1 and B. indicus HU36 and compare them to those of 14 selected Bacilli. [file 1471-2180-11-198-S3.XLSX]

## Sheet: Sheet1
	GH classes
	1	2	3	4	5	8	9	10	11	13	16	18	19	23	25	26	28	30	31	32	35	36	37	38	39	42	43	46	48	51	52	53	57	65	66	67	68	73	78	81	84	88	94	95	105	113	*
Bacillus indicus HU36	1	1	1	0	0	0	0	0	0	13	2	1	0	2	0	0	0	0	1	4	1	1	0	0	0	1	0	0	0	0	0	0	0	0	1	0	1	0	0	0	1	0	0	0	0	0	1
Bacillus firmus GB1	3	1	5	3	0	0	0	0	0	19	2	4	0	4	0	0	0	0	4	2	0	3	0	0	0	0	1	0	0	3	0	0	0	0	2	0	0	1	0	0	0	0	1	0	0	0	0
Bacillus clausii KSM-K16	3	0	0	1	0	0	0	0	0	7	0	3	0	1	0	0	0	0	0	1	0	1	1	1	0	0	0	0	0	0	0	0	0	0	0	0	0	0	0	0	0	0	0	0	0	0	0
Bacillus cereus ATCC14579	3	1	2	1	0	0	0	2	0	7	0	3	0	1	0	0	0	0	0	0	0	1	0	2	1	0	1	0	0	1	1	0	0	0	0	1	0	1	0	0	0	0	0	0	0	0	0
Bacillus cereus ATCC10987	0	0	0	1	0	1	0	0	0	8	0	3	0	2	2	0	0	0	0	0	0	0	0	0	0	0	0	0	0	0	0	0	0	0	0	0	0	1	1	0	0	0	0	0	0	0	1
Bacillus cereus AH187	0	0	0	1	0	0	0	0	0	8	0	4	0	3	2	0	0	0	0	1	0	0	0	0	0	0	0	0	0	0	0	0	0	0	0	0	0	1	1	0	0	0	0	1	0	0	1
Bacillus cereus G9842	0	0	0	1	1	1	0	0	0	9	0	4	0	5	4	0	0	0	0	0	0	0	0	0	0	0	0	0	0	0	0	0	0	0	0	0	0	2	0	0	0	0	0	0	0	0	1
Bacillus pumilus SAFR-032	7	0	1	4	1	0	1	1	1	1	1	1	0	3	0	0	1	1	0	1	0	0	0	1	0	1	2	0	1	1	0	1	0	0	0	0	0	1	0	0	0	0	0	0	1	0	1
Bacillus subtilis subsp. spizizenii W23	5	0	1	4	1	0	0	0	1	6	1	3	0	3	0	1	0	0	0	2	0	0	0	0	0	2	3	0	0	2	0	2	0	0	0	0	1	2	0	0	0	0	0	0	2	0	0
Bacillus subtilis subsp. natto BEST195	5	0	1	4	1	0	0	0	0	10	1	4	1	5	0	1	0	1	0	3	0	0	0	0	0	4	4	1	0	2	0	1	0	1	0	0	1	2	0	0	0	0	0	0	2	0	0
Bacillus subtilis subsp. subtilis 168	4	0	1	4	1	0	0	0	1	8	1	3	0	4	0	1	0	1	0	3	0	0	0	0	0	2	4	1	0	2	0	1	0	1	0	0	1	2	0	0	0	0	0	0	2	0	0
Bacillus amyloliquefaciens DSM7	5	0	1	3	0	0	0	0	1	4	1	2	0	6	0	1	0	2	0	3	0	0	0	0	0	0	3	1	0	2	0	1	0	0	0	0	1	4	0	0	0	0	0	0	0	0	0
Bacillus pseudofirmus OF4	1	0	1	1	0	0	0	0	0	7	1	1	0	6	0	1	0	0	0	1	0	0	0	0	0	0	0	0	0	0	0	0	1	0	0	0	0	1	0	0	0	0	0	0	0	0	0
Geobacillus kaustophilus HTA426	3	1	2	6	1	0	0	0	0	3	1	2	0	4	0	0	0	0	2	4	0	0	0	0	0	2	3	0	0	2	0	1	0	0	0	1	0	1	0	1	0	1	0	1	1	0	0
Geobacillus thermodenitrificans NG80-2	1	0	0	2	0	1	0	0	0	8	0	3	0	3	6	0	0	0	0	1	0	0	0	0	0	0	0	0	0	0	0	0	0	0	0	0	0	3	0	0	0	0	0	0	0	0	0
Alicyclobacillus acidocaldarius subsp. acidocaldarius DSM446	1	1	2	1	0	0	1	1	0	2	0	3	0	5	0	0	1	0	2	0	0	1	0	0	0	1	0	0	0	2	0	0	0	0	0	1	0	1	0	0	0	0	1	0	0	1	1
	GT classes
	1	2	4	5	8	26	27	28	32	35	45	51	84	*
Bacillus indicus HU36	1	14	21	2	0	0	0	2	1	1	0	6	0	0
Bacillus firmus GB1	2	12	13	2	0	0	1	4	0	3	0	5	0	0
Bacillus clausii KSM-K16	1	13	8	0	1	0	0	1	0	0	1	5	0	0
Bacillus cereus ATCC14579	3	23	6	1	0	2	0	4	0	1	0	6	0	2
Bacillus cereus ATCC10987	4	17	7	1	0	3	0	3	0	1	0	6	0	0
Bacillus cereus AH187	2	17	8	1	0	2	0	3	0	1	0	6	0	0
Bacillus cereus G9842	5	19	7	1	0	2	0	4	0	1	0	6	0	3
Bacillus pumilus SAFR-032	1	15	8	0	0	1	0	2	0	0	0	4	0	3
Bacillus subtilis subsp. spizizenii W23	3	14	7	1	1	0	0	3	0	1	0	4	0	3
Bacillus subtilis subsp. natto BEST195	3	11	10	1	1	1	0	3	0	1	0	4	0	3
Bacillus subtilis subsp. subtilis 168	3	15	9	1	1	1	0	3	0	1	0	4	0	2
Bacillus amyloliquefaciens DSM7	3	14	8	0	1	1	0	2	0	0	0	4	0	3
Bacillus pseudofirmus OF4	0	5	6	1	0	1	0	2	0	1	0	6	0	0
Geobacillus kaustophilus HTA426	0	10	9	0	1	1	0	2	0	0	0	4	0	1
Geobacillus thermodenitrificans NG80-2	0	6	8	1	1	1	0	2	0	0	0	4	0	1
Alicyclobacillus acidocaldarius subsp. acidocaldarius DSM446	0	11	9	0	0	1	0	3	0	0	0	4	1	2
	PL classes
	1	3	9	10	11
Bacillus indicus HU36	0	0	0	0	0
Bacillus firmus GB1	0	0	2	0	0
Bacillus clausii KSM-K16	1	0	1	1	1
Bacillus cereus ATCC14579	0	0	0	0	0
Bacillus cereus ATCC10987	0	0	0	0	0
Bacillus cereus AH187	0	0	0	0	0
Bacillus cereus G9842	0	0	0	0	0
Bacillus pumilus SAFR-032	1	0	1	0	0
Bacillus subtilis subsp. spizizenii W23	2	1	1	0	2
Bacillus subtilis subsp. natto BEST195	1	1	1	0	2
Bacillus subtilis subsp. subtilis 168	2	1	1	0	2
Bacillus amyloliquefaciens DSM7	2	0	1	0	0
Bacillus pseudofirmus OF4	0	0	0	0	0
Geobacillus kaustophilus HTA426	0	0	0	0	0
Geobacillus thermodenitrificans NG80-2	0	0	0	0	0
Alicyclobacillus acidocaldarius subsp. acidocaldarius DSM446	0	0	0	0	0
	CE classes
	1	4	6	7	8	9	12	14
Bacillus indicus HU36	1	6	0	0	0	2	0	2
Bacillus firmus GB1	3	6	0	1	0	1	0	3
Bacillus clausii KSM-K16	3	6	1	1	0	1	0	2
Bacillus cereus ATCC14579	1	11	0	0	0	1	0	2
Bacillus cereus ATCC10987	1	12	0	0	0	2	0	2
Bacillus cereus AH187	3	11	0	0	0	2	0	2
Bacillus cereus G9842	1	13	0	0	0	1	0	3
Bacillus pumilus SAFR-032	3	9	1	1	1	1	1	2
Bacillus subtilis subsp. spizizenii W23	0	6	1	1	0	1	3	1
Bacillus subtilis subsp. natto BEST195	1	6	0	1	0	1	3	1
Bacillus subtilis subsp. subtilis 168	1	6	0	1	0	1	3	1
Bacillus amyloliquefaciens DSM7	0	6	1	1	0	1	0	1
Bacillus pseudofirmus OF4	1	6	0	0	0	1	0	1
Geobacillus kaustophilus HTA426	1	4	0	0	0	1	0	2
Geobacillus thermodenitrificans NG80-2	1	7	1	1	0	1	0	2
Alicyclobacillus acidocaldarius subsp. acidocaldarius DSM446	0	5	0	0	0	1	0	3
	CBM classes
	2	3	4	5	6	13	20	25	26	32	33	34	41	48	50	56
Bacillus indicus HU36	0	0	5	0	0	1	1	0	0	0	0	2	3	3	11	1
Bacillus firmus GB1	0	0	0	0	0	0	0	0	0	0	0	1	3	3	17	0
Bacillus clausii KSM-K16	0	0	0	4	0	0	0	1	1	0	1	1	0	0	2	1
Bacillus cereus ATCC14579	1	0	0	2	0	0	0	0	0	1	2	1	1	2	3	0
Bacillus cereus ATCC10987	1	0	0	1	0	0	0	0	0	0	2	1	1	3	5	0
Bacillus cereus AH187	1	0	3	0	0	0	0	0	0	0	4	1	1	3	2	0
Bacillus cereus G9842	1	0	2	0	0	0	0	0	0	0	3	1	1	3	4	0
Bacillus pumilus SAFR-032	0	1	0	0	1	0	0	0	0	0	0	0	0	0	2	0
Bacillus subtilis subsp. spizizenii W23	0	1	0	0	0	0	0	0	1	0	1	0	0	2	22	0
Bacillus subtilis subsp. natto BEST195	0	1	0	0	1	0	0	0	1	0	0	1	0	2	28	0
Bacillus subtilis subsp. subtilis 168	0	1	0	0	1	0	0	0	1	0	0	1	0	2	18	0
Bacillus amyloliquefaciens DSM7	0	0	0	0	1	0	0	0	0	0	10	0	0	3	23	0
Bacillus pseudofirmus OF4	0	0	4	0	0	0	0	0	0	0	0	1	0	1	4	0
Geobacillus kaustophilus HTA426	0	0	0	0	0	0	1	0	0	0	0	2	0	1	11	0
Geobacillus thermodenitrificans NG80-2	0	0	0	0	0	0	0	0	0	0	0	1	0	2	7	0
Alicyclobacillus acidocaldarius subsp. acidocaldarius DSM446	0	0	0	0	0	0	0	0	0	0	0	3	0	0	10	0
