# Supplementary material for: Carbohydrate-active enzymes from pigmented Bacilli: a genomic approach to assess carbohydrate utilization and degradation
Source: BMC Microbiol. 2011 Sep 5;11:198. doi: 10.1186/1471-2180-11-198 (PMC3178493; doi:10.1186/1471-2180-11-198)
Supplement: Additional file 4 — Candidate glycoside hydrolases active against specific carbohydrates; excel file; lists glycoside hydrolases found in B. firmus GB1 and B. indicus HU36 grouping them for the specific carbohydrate they hydrolyze. [file 1471-2180-11-198-S4.XLSX]

## Sheet: Sheet1
Candidate GH for specific carbohydrates
	GH	Bacillus firmus GB1				Bacillus indicus HU36
Glucose	1	1				1
	3	1				5
	4	0				3
	5	0				0
	9	0				0
	13	13				19
	17	0				0
	30	0				0
	31	1				4
	63	0				0
	97	0				0
	116	0				0
	122	0				0
Fructose	32	2				4
	68	0				1
	91	0				0
Galactose	2	1				1
	27	0				5
	35	0				3
	36	1				0
	42	0				0
	57	0				1
	97	0				0
	98	0				0
	110	0				0
Arabinose	27	0				0
	43	1				0
	51	3				0
	54	0				0
	62	0				0
	121	0				0
Mannose	1	1				1
	2	1				1
	5	0				0
	38	0				0
	47	0				0
	92	0				0
	99	0				0
	125	0				0
Fucose	29	0				0
	30	0				0
	95	0				0
Xylose	30	0				0
	39	0				0
	43	1				0
	52	0				0
	116	0				0
	120	0				0
Lactose	1	1				1
Maltose	13	19				13
	27	0				0
	49	0				1
	65	0				0
	66	0				0
Sucrose	13	19				13
	31	4				1
	32	2				4
	68	0				1
	70	0				0
Trehalose	13	2				1
	65	0				0
Cellulose	5	0				0
	6	0				0
	7	0				0
	9	0				0
	48	0				0
	74	0				0
	94	1				0
